# Supplementary material for: Carbon Quantum Dots Conjugated Rhodium Nanoparticles as Hybrid Multimodal Contrast Agents
Source: Nanomaterials (Basel). 2021 Aug 24;11(9):2165. doi: 10.3390/nano11092165 (PMC8470909; doi:10.3390/nano11092165)
Supplement: Supplementary file 1 [file nanomaterials-11-02165-s001.zip]

Archive with 1 entries (1 files):
- nanomaterials-1343385-supplementary.pdf
